# Supplementary material for: Obesity-related biomarkers underlie a shared genetic architecture between childhood body mass index and childhood asthma
Source: Commun Biol. 2022 Oct 17;5:1098. doi: 10.1038/s42003-022-04070-9 (PMC9576683; doi:10.1038/s42003-022-04070-9)
Supplement: Supplementary file 3 — Supplementary Data 1 (new) [file 42003_2022_4070_MOESM3_ESM.xlsx]

## Sheet: Figure 3
Data for Figure 3
exposure	outcome	method	b	se	pval	OR	OR_low	OR_high
Adult BMI	Adult asthma	MR Egger	0.219812	0.0949973	0.0213239	1.24584	1.03419	1.50081
Adult BMI	Adult asthma	Weighted median	0.160273	0.0499155	0.00132328	1.17383	1.06443	1.29448
Adult BMI	Adult asthma	Inverse variance weighted	0.185133	0.0346888	9.45204602397415E-08	1.20338	1.12428	1.28804
Adult BMI	Adult asthma	Weighted mode	0.153133	0.077653	0.0494879	1.16548	1.00093	1.35708
Adult BMI	Childhood asthma	MR Egger	0.151085	0.174763	0.38797	1.1631	0.825761	1.63824
Adult BMI	Childhood asthma	Weighted median	0.0919399	0.0849677	0.279227	1.0963	0.928118	1.29496
Adult BMI	Childhood asthma	Inverse variance weighted	-0.0533617	0.063926	0.403863	0.948037	0.836393	1.07458
Adult BMI	Childhood asthma	Weighted mode	0.131443	0.149101	0.378686	1.14047	0.851467	1.52757
Childhood BMI	Adult asthma	MR Egger	-0.0402344	0.264589	0.881306	0.960564	0.571878	1.61343
Childhood BMI	Adult asthma	Weighted median	0.021753	0.0551515	0.693268	1.02199	0.917279	1.13866
Childhood BMI	Adult asthma	Inverse variance weighted	0.0800871	0.062716	0.201609	1.08338	0.958068	1.22509
Childhood BMI	Adult asthma	Weighted mode	-0.0116535	0.0749216	0.878467	0.988414	0.853423	1.14476
Childhood BMI	Childhood asthma	MR Egger	0.392014	0.354968	0.288054	1.47996	0.738066	2.96759
Childhood BMI	Childhood asthma	Weighted median	0.199857	0.0976144	0.0406175	1.22123	1.00857	1.47873
Childhood BMI	Childhood asthma	Inverse variance weighted	0.123666	0.085158	0.146449	1.13164	0.957678	1.3372
Childhood BMI	Childhood asthma	Weighted mode	0.267234	0.22068	0.244647	1.30635	0.84764	2.01328

## Sheet: Figure 6
Data for Figure 6
exposure	outcome	rev	method	b	se	pval	OR	OR_low	OR_high
Adiponectin	adult asthma	MR	MR Egger	-0.00865838	0.0499856	0.864139	0.991379	0.898858	1.09342
Adiponectin	adult asthma	MR	Weighted median	-0.00386543	0.0315024	0.902343	0.996142	0.936496	1.05959
Adiponectin	adult asthma	MR	Inverse variance weighted	0.0198719	0.0318177	0.532262	1.02007	0.958399	1.08571
Adiponectin	adult asthma	MR	Weighted mode	-0.0022164	0.0311626	0.943942	0.997786	0.938666	1.06063
Adiponectin	adult BMI	MR	MR Egger	-0.0196581	0.0319478	0.544955	0.980534	0.921018	1.0439
Adiponectin	adult BMI	MR	Weighted median	-0.00144583	0.00945671	0.878485	0.998555	0.980217	1.01724
Adiponectin	adult BMI	MR	Inverse variance weighted	0.0483852	0.0234733	0.0392755	1.04957	1.00238	1.09899
Adiponectin	adult BMI	MR	Weighted mode	0.00222429	0.00784068	0.779304	1.00223	0.986943	1.01775
Adiponectin	childhood asthma	MR	MR Egger	0.0267664	0.0738829	0.720762	1.02713	0.888657	1.18718
Adiponectin	childhood asthma	MR	Weighted median	0.0228504	0.057157	0.689317	1.02311	0.914683	1.1444
Adiponectin	childhood asthma	MR	Inverse variance weighted	-0.0108738	0.0469503	0.816846	0.989185	0.90222	1.08453
Adiponectin	childhood asthma	MR	Weighted mode	0.00949987	0.0561222	0.86713	1.00955	0.904386	1.12693
Adiponectin	childhood BMI	MR	MR Egger	0.0199816	0.0620599	0.750656	1.02018	0.90334	1.15214
Adiponectin	childhood BMI	MR	Weighted median	0.0182155	0.0330085	0.581057	1.01838	0.954582	1.08645
Adiponectin	childhood BMI	MR	Inverse variance weighted	0.0313982	0.0383333	0.412739	1.0319	0.957207	1.11241
Adiponectin	childhood BMI	MR	Weighted mode	0.0151511	0.0316995	0.637393	1.01527	0.954107	1.08035
CRP	adult asthma	MR	MR Egger	-0.0603791	0.0741695	0.417641	0.941408	0.814035	1.08871
CRP	adult asthma	MR	Weighted median	-0.0155024	0.0530958	0.77031	0.984617	0.887302	1.09261
CRP	adult asthma	MR	Inverse variance weighted	0.0145221	0.0441153	0.742015	1.01463	0.930583	1.10626
CRP	adult asthma	MR	Weighted mode	-0.0120886	0.0458294	0.79252	0.987984	0.903107	1.08084
CRP	adult BMI	MR	MR Egger	-0.119219	0.0571021	0.03949	0.887613	0.793629	0.992728
CRP	adult BMI	MR	Weighted median	-0.00467788	0.0149526	0.754397	0.995333	0.966586	1.02494
CRP	adult BMI	MR	Inverse variance weighted	0.082	0.0369222	0.0263586	1.08546	1.00968	1.16692
CRP	adult BMI	MR	Weighted mode	-0.000429477	0.014228	0.975982	0.999571	0.972081	1.02784
CRP	childhood asthma	MR	MR Egger	-0.0376551	0.164373	0.819297	0.963045	0.697798	1.32912
CRP	childhood asthma	MR	Weighted median	0.0587715	0.0993611	0.554189	1.06053	0.872863	1.28855
CRP	childhood asthma	MR	Inverse variance weighted	0.0647194	0.0972377	0.50568	1.06686	0.881733	1.29086
CRP	childhood asthma	MR	Weighted mode	0.170861	0.114725	0.139686	1.18633	0.947431	1.48546
CRP	childhood BMI	MR	MR Egger	-0.0893462	0.0827477	0.282991	0.914529	0.777609	1.07556
CRP	childhood BMI	MR	Weighted median	-0.0416926	0.0541899	0.441668	0.959165	0.862513	1.06665
CRP	childhood BMI	MR	Inverse variance weighted	0.0357395	0.0493124	0.468601	1.03639	0.940905	1.14156
CRP	childhood BMI	MR	Weighted mode	-0.0175892	0.0497608	0.724508	0.982565	0.891259	1.08322
IGF1	adult asthma	MR	MR Egger	0.0348862	0.0514403	0.498166	1.0355	0.93619	1.14535
IGF1	adult asthma	MR	Weighted median	-0.0124394	0.0330222	0.706398	0.987638	0.925739	1.05368
IGF1	adult asthma	MR	Inverse variance weighted	-0.0490179	0.0266757	0.0661289	0.952164	0.90366	1.00327
IGF1	adult asthma	MR	Weighted mode	0.0121952	0.0398598	0.759849	1.01227	0.936196	1.09453
IGF1	adult BMI	MR	MR Egger	0.0612864	0.0270961	0.0244128	1.0632	1.00821	1.12119
IGF1	adult BMI	MR	Weighted median	0.0185752	0.0106604	0.0814294	1.01875	0.997684	1.04026
IGF1	adult BMI	MR	Inverse variance weighted	0.0125081	0.014069	0.373974	1.01259	0.985046	1.0409
IGF1	adult BMI	MR	Weighted mode	0.0308538	0.0115862	0.00815506	1.03133	1.00818	1.05502
IGF1	childhood asthma	MR	MR Egger	-0.218206	0.109747	0.0476758	0.80396	0.64836	0.996903
IGF1	childhood asthma	MR	Weighted median	-0.0917929	0.0630934	0.145704	0.912294	0.806174	1.03238
IGF1	childhood asthma	MR	Inverse variance weighted	-0.130201	0.0566542	0.0215525	0.877919	0.785651	0.981024
IGF1	childhood asthma	MR	Weighted mode	-0.0921505	0.0776799	0.23643	0.911968	0.783172	1.06195
IGF1	childhood BMI	MR	MR Egger	0.0216254	0.0522197	0.679075	1.02186	0.922447	1.13199
IGF1	childhood BMI	MR	Weighted median	0.00898332	0.0350529	0.797735	1.00902	0.942028	1.08078
IGF1	childhood BMI	MR	Inverse variance weighted	-0.000771768	0.0262033	0.976503	0.999229	0.949205	1.05189
IGF1	childhood BMI	MR	Weighted mode	0.0475526	0.0496333	0.338779	1.0487	0.951488	1.15585
IL6	adult asthma	MR	MR Egger	0.064301	0.353653	0.860878	1.06641	0.5332	2.13286
IL6	adult asthma	MR	Weighted median	0.0962362	0.0461901	0.0372073	1.10102	1.00572	1.20535
IL6	adult asthma	MR	Inverse variance weighted	0.140106	0.154446	0.364325	1.1504	0.849925	1.55709
IL6	adult asthma	MR	Weighted mode	0.113752	0.0415556	0.0255538	1.12047	1.03283	1.21556
IL6	adult BMI	MR	MR Egger	0.0139221	0.0216433	0.540553	1.01402	0.971903	1.05796
IL6	adult BMI	MR	Weighted median	0.00768456	0.0110814	0.488018	1.00771	0.986063	1.02984
IL6	adult BMI	MR	Inverse variance weighted	0.00519776	0.00957051	0.58706	1.00521	0.986531	1.02425
IL6	adult BMI	MR	Weighted mode	0.00756092	0.0117311	0.537276	1.00759	0.984686	1.03103
IL6	childhood asthma	MR	MR Egger	0.138487	0.356578	0.709278	1.14853	0.570978	2.3103
IL6	childhood asthma	MR	Weighted median	0.242689	0.0767076	0.00155714	1.27467	1.09674	1.48147
IL6	childhood asthma	MR	Inverse variance weighted	0.25093	0.156509	0.10887	1.28522	0.945702	1.74663
IL6	childhood asthma	MR	Weighted mode	0.220897	0.0770637	0.0209437	1.2472	1.07235	1.45055
IL6	childhood BMI	MR	MR Egger	-0.0360858	0.0841409	0.680904	0.964557	0.817911	1.1375
IL6	childhood BMI	MR	Weighted median	0.014433	0.0433179	0.738992	1.01454	0.931956	1.10444
IL6	childhood BMI	MR	Inverse variance weighted	0.00966974	0.0381483	0.799899	1.00972	0.936973	1.08811
IL6	childhood BMI	MR	Weighted mode	-0.0525373	0.0493917	0.318521	0.948819	0.861272	1.04526
insulin	adult asthma	MR	MR Egger	-0.403544	0.385025	0.301986	0.667949	0.367879	1.42064
insulin	adult asthma	MR	Weighted median	-0.0615536	0.133241	0.644102	0.940303	0.724186	1.22091
insulin	adult asthma	MR	Inverse variance weighted	-0.0717926	0.129267	0.578632	0.930724	0.722415	1.1991
insulin	adult asthma	MR	Weighted mode	-0.0888313	0.175637	0.616192	0.915	0.648508	1.291
insulin	adult BMI	MR	MR Egger	-0.0626442	0.317232	0.844634	0.939278	0.504383	1.74915
insulin	adult BMI	MR	Weighted median	-0.257006	0.058439	1.09326971577244E-05	0.773364	0.689667	0.867217
insulin	adult BMI	MR	Inverse variance weighted	-0.299527	0.106149	0.00477612	0.741169	0.601951	0.912584
insulin	adult BMI	MR	Weighted mode	-0.422191	0.175131	0.0213091	0.655609	0.465126	0.9241
insulin	childhood asthma	MR	MR Egger	-1.10781	0.647443	0.0961808	0.330281	0.330281	1.17489
insulin	childhood asthma	MR	Weighted median	-0.506284	0.257727	0.0494812	0.602731	0.367879	0.998861
insulin	childhood asthma	MR	Inverse variance weighted	-0.231586	0.220978	0.294636	0.793274	0.514427	1.22327
insulin	childhood asthma	MR	Weighted mode	-0.683143	0.409878	0.104501	0.505027	0.367879	1.12774
insulin	childhood BMI	MR	MR Egger	-0.234972	0.55062	0.672258	0.790593	0.367879	2.32621
insulin	childhood BMI	MR	Weighted median	-0.315188	0.14087	0.0252578	0.729652	0.553611	0.961671
insulin	childhood BMI	MR	Inverse variance weighted	-0.390589	0.174525	0.0252204	0.676658	0.48063	0.952638
insulin	childhood BMI	MR	Weighted mode	-0.459056	0.201009	0.0285668	0.63188	0.42612	0.936995
Leptin	adult asthma	MR	Inverse variance weighted	0.0611412	0.10192	0.548575	1.06305	0.870558	1.2981
Leptin	adult BMI	MR	Inverse variance weighted	0.0710978	0.0269726	0.00839089	1.07369	1.0184	1.13198
Leptin	childhood asthma	MR	Inverse variance weighted	0.0266725	0.51122	0.95839	1.02703	0.377072	2.71828
Leptin	childhood BMI	MR	Inverse variance weighted	0.231334	0.131673	0.0789388	1.26028	0.973609	1.63136
resistin	adult asthma	MR	MR Egger	-0.0164288	0.0693524	0.817096	0.983705	0.85868	1.12694
resistin	adult asthma	MR	Weighted median	-0.000175724	0.0364609	0.996155	0.999824	0.930867	1.07389
resistin	adult asthma	MR	Inverse variance weighted	-0.00857548	0.0399386	0.829988	0.991461	0.91681	1.07219
resistin	adult asthma	MR	Weighted mode	-0.0105888	0.0358362	0.772679	0.989467	0.922353	1.06147
resistin	adult BMI	MR	MR Egger	0.0128313	0.030933	0.686255	1.01291	0.953327	1.07623
resistin	adult BMI	MR	Weighted median	0.0155159	0.00970804	0.109988	1.01564	0.996494	1.03515
resistin	adult BMI	MR	Inverse variance weighted	0.0107593	0.0178121	0.545815	1.01082	0.976137	1.04673
resistin	adult BMI	MR	Weighted mode	0.0181174	0.00924235	0.0735989	1.01828	1	1.0369
resistin	childhood asthma	MR	MR Egger	-0.0749232	0.239434	0.760196	0.927815	0.580297	1.48345
resistin	childhood asthma	MR	Weighted median	-0.028578	0.0651894	0.661108	0.971826	0.85526	1.10428
resistin	childhood asthma	MR	Inverse variance weighted	0.117068	0.143707	0.415284	1.1242	0.848235	1.48994
resistin	childhood asthma	MR	Weighted mode	-0.0143743	0.0632596	0.824073	0.985729	0.870783	1.11585
resistin	childhood BMI	MR	MR Egger	-0.0635989	0.071707	0.394096	0.938381	0.815344	1.07998
resistin	childhood BMI	MR	Weighted median	-0.0371563	0.0402049	0.355397	0.963526	0.890513	1.04252
resistin	childhood BMI	MR	Inverse variance weighted	-0.000163746	0.0372583	0.996493	0.999836	0.929424	1.07558
resistin	childhood BMI	MR	Weighted mode	-0.0437802	0.0437141	0.336347	0.957164	0.87857	1.04279
TNFR1	adult asthma	MR	MR Egger	0.162364	0.0605908	0.0552473	1.17629	1.04457	1.32461
TNFR1	adult asthma	MR	Weighted median	0.0434484	0.0424546	0.306114	1.04441	0.961018	1.13503
TNFR1	adult asthma	MR	Inverse variance weighted	0.00773179	0.047548	0.870825	1.00776	0.918088	1.10619
TNFR1	adult asthma	MR	Weighted mode	0.0637635	0.0526498	0.279976	1.06584	0.961337	1.1817
TNFR1	adult BMI	MR	MR Egger	0.0215326	0.0186067	0.311572	1.02177	0.985174	1.05972
TNFR1	adult BMI	MR	Weighted median	0.00323126	0.0116233	0.781013	1.00324	0.980639	1.02635
TNFR1	adult BMI	MR	Inverse variance weighted	0.00551826	0.00976671	0.572069	1.00553	0.986468	1.02497
TNFR1	adult BMI	MR	Weighted mode	0.00224117	0.0171943	0.901376	1.00224	0.96903	1.0366
TNFR1	childhood asthma	MR	MR Egger	0.270429	0.126911	0.100111	1.31053	1.02192	1.68064
TNFR1	childhood asthma	MR	Weighted median	0.0344365	0.082825	0.677576	1.03504	0.879941	1.21747
TNFR1	childhood asthma	MR	Inverse variance weighted	-0.125632	0.124237	0.31191	0.88194	0.691331	1.1251
TNFR1	childhood asthma	MR	Weighted mode	0.0526058	0.0886397	0.578687	1.05401	0.885921	1.254
TNFR1	childhood BMI	MR	MR Egger	-0.0101002	0.068898	0.890542	0.989951	0.864901	1.13308
TNFR1	childhood BMI	MR	Weighted median	-0.00654597	0.0444226	0.88285	0.993475	0.910634	1.08385
TNFR1	childhood BMI	MR	Inverse variance weighted	-0.00838281	0.0349194	0.810282	0.991652	0.926052	1.0619
TNFR1	childhood BMI	MR	Weighted mode	0.0246141	0.0564758	0.681131	1.02492	0.917522	1.14489
TNFR2	adult asthma	MR	MR Egger	0.183722	0.0689357	0.11666	1.20168	1.04981	1.37553
TNFR2	adult asthma	MR	Weighted median	-0.00723995	0.0514033	0.887992	0.992786	0.897636	1.09802
TNFR2	adult asthma	MR	Inverse variance weighted	0.00965588	0.0750417	0.897616	1.0097	0.871599	1.16969
TNFR2	adult asthma	MR	Weighted mode	0.11634	0.0534272	0.117621	1.12338	1.01169	1.24739
TNFR2	adult BMI	MR	MR Egger	0.00754916	0.0586041	0.909289	1.00758	0.898243	1.13022
TNFR2	adult BMI	MR	Weighted median	-0.0132434	0.0139083	0.340996	0.986844	0.960306	1.01412
TNFR2	adult BMI	MR	Inverse variance weighted	-0.0291371	0.0324454	0.369168	0.971283	0.911439	1.03506
TNFR2	adult BMI	MR	Weighted mode	-0.00888953	0.0150181	0.595549	0.99115	0.9624	1.02076
TNFR2	childhood asthma	MR	MR Egger	0.467474	0.425363	0.386388	1.59596	0.693338	2.71828
TNFR2	childhood asthma	MR	Weighted median	0.171057	0.108882	0.116176	1.18656	0.958532	1.46883
TNFR2	childhood asthma	MR	Inverse variance weighted	-0.0113684	0.284561	0.968132	0.988696	0.56603	1.72697
TNFR2	childhood asthma	MR	Weighted mode	0.274851	0.0846153	0.0475527	1.31634	1.11517	1.55379
TNFR2	childhood BMI	MR	MR Egger	0.0230784	0.103856	0.844774	1.02335	0.83487	1.25437
TNFR2	childhood BMI	MR	Weighted median	0.0505705	0.055615	0.363194	1.05187	0.94324	1.17301
TNFR2	childhood BMI	MR	Inverse variance weighted	0.0577374	0.0505144	0.253043	1.05944	0.959569	1.1697
TNFR2	childhood BMI	MR	Weighted mode	0.042691	0.0607435	0.532803	1.04362	0.926477	1.17556
Adiponectin	adult asthma	reverse MR	MR Egger	0.11518	0.130847	0.386781	1.12208	0.868246	1.45011
Adiponectin	adult asthma	reverse MR	Weighted median	0.0352404	0.0435627	0.41854	1.03587	0.951094	1.1282
Adiponectin	adult asthma	reverse MR	Inverse variance weighted	0.0189497	0.0352488	0.590855	1.01913	0.951098	1.09203
Adiponectin	adult asthma	reverse MR	Weighted mode	0.0395738	0.0535845	0.466564	1.04037	0.936644	1.15558
CRP	adult asthma	reverse MR	MR Egger	0.0169388	0.0312926	0.592579	1.01708	0.956576	1.08142
CRP	adult asthma	reverse MR	Weighted median	0.00710155	0.0112882	0.529275	1.00713	0.985089	1.02966
CRP	adult asthma	reverse MR	Inverse variance weighted	0.0154865	0.00913327	0.0899592	1.01561	0.997588	1.03395
CRP	adult asthma	reverse MR	Weighted mode	0.0188798	0.0197018	0.345843	1.01906	0.980458	1.05918
IGF1	adult asthma	reverse MR	MR Egger	-0.130118	0.0487665	0.0125385	0.877992	0.797957	0.966054
IGF1	adult asthma	reverse MR	Weighted median	-0.0349829	0.0124142	0.00483265	0.965622	0.94241	0.989405
IGF1	adult asthma	reverse MR	Inverse variance weighted	-0.049792	0.0163933	0.00238672	0.951427	0.921343	0.982494
IGF1	adult asthma	reverse MR	Weighted mode	-0.0392745	0.0222814	0.0884965	0.961487	0.920401	1.00441
IL6	adult asthma	reverse MR	MR Egger	-0.0944144	0.180499	0.604896	0.909906	0.638782	1.2961
IL6	adult asthma	reverse MR	Weighted median	0.00622203	0.0607637	0.918442	1.00624	0.893262	1.13351
IL6	adult asthma	reverse MR	Inverse variance weighted	-0.0127969	0.0503196	0.799254	0.987285	0.89456	1.08962
IL6	adult asthma	reverse MR	Weighted mode	-0.0530844	0.107835	0.62611	0.9483	0.767635	1.17149
insulin	adult asthma	reverse MR	MR Egger	0.00346518	0.0282269	0.903143	1.00347	0.949462	1.06055
insulin	adult asthma	reverse MR	Weighted median	-0.00221529	0.00957353	0.817006	0.997787	0.979239	1.01669
insulin	adult asthma	reverse MR	Inverse variance weighted	-0.00286628	0.00756018	0.704592	0.997138	0.982471	1.01202
insulin	adult asthma	reverse MR	Weighted mode	-0.00680677	0.0145242	0.642708	0.993216	0.965341	1.0219
Leptin	adult asthma	reverse MR	MR Egger	0.158191	0.159773	0.330606	1.17139	0.856446	1.60215
Leptin	adult asthma	reverse MR	Weighted median	-0.054728	0.0636031	0.389535	0.946743	0.83578	1.07244
Leptin	adult asthma	reverse MR	Inverse variance weighted	-0.0185482	0.0462405	0.688328	0.981623	0.896569	1.07474
Leptin	adult asthma	reverse MR	Weighted mode	-0.163472	0.126445	0.206272	0.84919	0.662786	1.08802
resistin	adult asthma	reverse MR	MR Egger	0.131839	0.133983	0.333253	1.14092	0.877422	1.48356
resistin	adult asthma	reverse MR	Weighted median	0.0161702	0.0441577	0.714222	1.0163	0.932041	1.10818
resistin	adult asthma	reverse MR	Inverse variance weighted	-0.00822497	0.0392239	0.833907	0.991809	0.918417	1.07107
resistin	adult asthma	reverse MR	Weighted mode	0.0366554	0.0660243	0.582888	1.03734	0.911419	1.18065
TNFR1	adult asthma	reverse MR	MR Egger	0.131191	0.186628	0.487888	1.14019	0.790887	1.64375
TNFR1	adult asthma	reverse MR	Weighted median	-0.0259612	0.0818195	0.751017	0.974373	0.830002	1.14386
TNFR1	adult asthma	reverse MR	Inverse variance weighted	-0.00281985	0.0565141	0.960205	0.997184	0.892626	1.11399
TNFR1	adult asthma	reverse MR	Weighted mode	-0.0564543	0.141121	0.692058	0.94511	0.716733	1.24626
TNFR2	adult asthma	reverse MR	MR Egger	-0.11298	0.134627	0.408463	0.893169	0.686019	1.16287
TNFR2	adult asthma	reverse MR	Weighted median	-0.000677305	0.0549545	0.990166	0.999323	0.897279	1.11297
TNFR2	adult asthma	reverse MR	Inverse variance weighted	0.0105344	0.0384805	0.78427	1.01059	0.937173	1.08976
TNFR2	adult asthma	reverse MR	Weighted mode	-0.00976799	0.082228	0.90626	0.99028	0.842876	1.16346
Adiponectin	adult BMI	reverse MR	MR Egger	-0.0800669	0.0910709	0.380057	0.923055	0.772158	1.10344
Adiponectin	adult BMI	reverse MR	Weighted median	-0.0259051	0.054809	0.636467	0.974428	0.875176	1.08494
Adiponectin	adult BMI	reverse MR	Inverse variance weighted	-0.0982353	0.0347931	0.00475149	0.906436	0.846682	0.970406
Adiponectin	adult BMI	reverse MR	Weighted mode	0.0103429	0.0718736	0.885679	1.0104	0.877631	1.16325
CRP	adult BMI	reverse MR	MR Egger	0.332758	0.0659174	7.5983910559633E-07	1.39481	1.22576	1.58718
CRP	adult BMI	reverse MR	Weighted median	0.280468	0.0160592	2.66242407610231E-68	1.32375	1.28273	1.36608
CRP	adult BMI	reverse MR	Inverse variance weighted	0.328586	0.0239596	8.35245487824865E-43	1.389	1.32528	1.45579
CRP	adult BMI	reverse MR	Weighted mode	0.278853	0.0246332	3.93019162899523E-25	1.32161	1.25932	1.38699
IGF1	adult BMI	reverse MR	MR Egger	-0.117909	0.0621128	0.0585849	0.888777	0.786903	1.00384
IGF1	adult BMI	reverse MR	Weighted median	-0.121738	0.0156473	7.24493420709945E-15	0.885381	0.858639	0.912955
IGF1	adult BMI	reverse MR	Inverse variance weighted	-0.084111	0.0226534	0.000204857	0.919329	0.879403	0.961068
IGF1	adult BMI	reverse MR	Weighted mode	-0.164707	0.0264708	1.58145419094943E-09	0.848142	0.80526	0.893307
IL6	adult BMI	reverse MR	MR Egger	0.187631	0.116665	0.108781	1.20639	0.959798	1.51633
IL6	adult BMI	reverse MR	Weighted median	0.24416	0.0781425	0.00178077	1.27655	1.09527	1.48783
IL6	adult BMI	reverse MR	Inverse variance weighted	0.217639	0.0425761	3.19141939054961E-07	1.24314	1.14361	1.35133
IL6	adult BMI	reverse MR	Weighted mode	0.266781	0.11281	0.0186443	1.30575	1.04673	1.62887
insulin	adult BMI	reverse MR	MR Egger	-0.0761091	0.0251608	0.00269312	0.926715	0.882123	0.973562
insulin	adult BMI	reverse MR	Weighted median	-0.0345796	0.0145826	0.017726	0.966011	0.938792	0.99402
insulin	adult BMI	reverse MR	Inverse variance weighted	-0.0273815	0.0092725	0.00314724	0.97299	0.955466	0.990835
insulin	adult BMI	reverse MR	Weighted mode	-0.031205	0.0226353	0.168999	0.969277	0.927215	1.01325
Leptin	adult BMI	reverse MR	MR Egger	0.850513	0.121799	1.74774104392728E-11	2.34085	1.84372	2.71828
Leptin	adult BMI	reverse MR	Weighted median	0.683019	0.0693757	7.18835461178674E-23	1.97985	1.72813	2.26822
Leptin	adult BMI	reverse MR	Inverse variance weighted	0.682598	0.0457534	2.47691603009296E-50	1.97901	1.80927	2.16468
Leptin	adult BMI	reverse MR	Weighted mode	0.83657	0.10753	1.06282988518101E-13	2.30843	1.86976	2.71828
resistin	adult BMI	reverse MR	MR Egger	0.14541	0.0907745	0.11019	1.15651	0.968015	1.38172
resistin	adult BMI	reverse MR	Weighted median	0.0513336	0.0583833	0.379265	1.05267	0.938852	1.1803
resistin	adult BMI	reverse MR	Inverse variance weighted	0.0648975	0.03292	0.0486818	1.06705	1.00037	1.13817
resistin	adult BMI	reverse MR	Weighted mode	0.102642	0.100449	0.307651	1.10809	0.910065	1.34921
TNFR1	adult BMI	reverse MR	MR Egger	0.0609649	0.16672	0.714857	1.06286	0.766588	1.47364
TNFR1	adult BMI	reverse MR	Weighted median	0.103673	0.105687	0.326619	1.10924	0.9017	1.36454
TNFR1	adult BMI	reverse MR	Inverse variance weighted	0.200962	0.061186	0.0010218	1.22258	1.08441	1.37835
TNFR1	adult BMI	reverse MR	Weighted mode	0.106459	0.170998	0.534016	1.11233	0.79557	1.55522
TNFR2	adult BMI	reverse MR	MR Egger	0.459186	0.124104	0.000254756	1.58278	1.24103	2.01865
TNFR2	adult BMI	reverse MR	Weighted median	0.297247	0.075702	8.61745844041884E-05	1.34615	1.16052	1.56146
TNFR2	adult BMI	reverse MR	Inverse variance weighted	0.217998	0.0448611	1.17743409704272E-06	1.24358	1.13891	1.35788
TNFR2	adult BMI	reverse MR	Weighted mode	0.364663	0.143394	0.0114689	1.44003	1.08721	1.90735
Adiponectin	childhood asthma	reverse MR	MR Egger	-0.0142302	0.0268795	0.598777	0.985871	0.935276	1.0392
Adiponectin	childhood asthma	reverse MR	Weighted median	-0.00796194	0.0140528	0.571004	0.99207	0.965117	1.01977
Adiponectin	childhood asthma	reverse MR	Inverse variance weighted	-0.0180388	0.00990722	0.0686419	0.982123	0.963236	1.00138
Adiponectin	childhood asthma	reverse MR	Weighted mode	-0.00455809	0.0212906	0.831299	0.995452	0.954767	1.03787
CRP	childhood asthma	reverse MR	MR Egger	-0.00927226	0.0195165	0.636599	0.990771	0.953587	1.0294
CRP	childhood asthma	reverse MR	Weighted median	0.00229909	0.00437247	0.59902	1.0023	0.993749	1.01093
CRP	childhood asthma	reverse MR	Inverse variance weighted	0.0102618	0.00815296	0.208152	1.01031	0.994298	1.02659
CRP	childhood asthma	reverse MR	Weighted mode	0.00332706	0.00503602	0.511544	1.00333	0.993478	1.01329
IGF1	childhood asthma	reverse MR	MR Egger	-0.0511103	0.015919	0.00227213	0.950174	0.920985	0.980288
IGF1	childhood asthma	reverse MR	Weighted median	-0.0212963	0.0050771	2.73375776561333E-05	0.978929	0.969236	0.988719
IGF1	childhood asthma	reverse MR	Inverse variance weighted	-0.0265809	0.00682881	9.92325858814671E-05	0.973769	0.960823	0.98689
IGF1	childhood asthma	reverse MR	Weighted mode	-0.0182332	0.0105177	0.0888076	0.981932	0.961897	1.00238
IL6	childhood asthma	reverse MR	MR Egger	0.00723739	0.0381905	0.850393	1.00726	0.934619	1.08555
IL6	childhood asthma	reverse MR	Weighted median	-0.0220686	0.0214855	0.304354	0.978173	0.937836	1.02025
IL6	childhood asthma	reverse MR	Inverse variance weighted	0.013104	0.015802	0.406958	1.01319	0.982291	1.04506
IL6	childhood asthma	reverse MR	Weighted mode	-0.0273356	0.0293965	0.356419	0.973035	0.918556	1.03074
insulin	childhood asthma	reverse MR	MR Egger	0.00305001	0.00657248	0.644438	1.00305	0.990216	1.01606
insulin	childhood asthma	reverse MR	Weighted median	-0.000814041	0.00360781	0.821487	0.999186	0.992146	1.00628
insulin	childhood asthma	reverse MR	Inverse variance weighted	-0.004557	0.00275452	0.0980527	0.995453	0.990094	1.00084
insulin	childhood asthma	reverse MR	Weighted mode	-0.000925933	0.0043062	0.830531	0.999074	0.990678	1.00754
Leptin	childhood asthma	reverse MR	MR Egger	0.00975832	0.038417	0.800435	1.00981	0.936562	1.08878
Leptin	childhood asthma	reverse MR	Weighted median	0.00112882	0.0216772	0.95847	1.00113	0.959485	1.04458
Leptin	childhood asthma	reverse MR	Inverse variance weighted	0.0101319	0.0151156	0.502672	1.01018	0.980694	1.04056
Leptin	childhood asthma	reverse MR	Weighted mode	-0.0147998	0.0364452	0.686228	0.985309	0.917381	1.05827
resistin	childhood asthma	reverse MR	MR Egger	0.0693883	0.0356002	0.0563915	1.07185	0.999612	1.14931
resistin	childhood asthma	reverse MR	Weighted median	0.0112705	0.018644	0.545503	1.01133	0.975045	1.04897
resistin	childhood asthma	reverse MR	Inverse variance weighted	0.00199495	0.015187	0.895491	1.002	0.972611	1.03227
resistin	childhood asthma	reverse MR	Weighted mode	0.0103469	0.0423052	0.807678	1.0104	0.929999	1.09775
TNFR1	childhood asthma	reverse MR	MR Egger	0.0636599	0.048235	0.192373	1.06573	0.969591	1.1714
TNFR1	childhood asthma	reverse MR	Weighted median	0.0317892	0.0312417	0.308903	1.0323	0.970985	1.09749
TNFR1	childhood asthma	reverse MR	Inverse variance weighted	0.024126	0.0200234	0.228244	1.02442	0.984994	1.06542
TNFR1	childhood asthma	reverse MR	Weighted mode	0.0409183	0.0549867	0.459897	1.04177	0.93533	1.16032
TNFR2	childhood asthma	reverse MR	MR Egger	0.109659	0.0510418	0.0361001	1.1159	1.00966	1.23331
TNFR2	childhood asthma	reverse MR	Weighted median	0.0599687	0.0223544	0.00730456	1.0618	1.01629	1.10936
TNFR2	childhood asthma	reverse MR	Inverse variance weighted	0.0334579	0.0212366	0.115145	1.03402	0.991867	1.07797
TNFR2	childhood asthma	reverse MR	Weighted mode	0.082421	0.0328846	0.0151288	1.08591	1.01813	1.15821
Adiponectin	childhood BMI	reverse MR	MR Egger	0.474556	0.211145	0.0412456	1.6073	1.06259	2.43124
Adiponectin	childhood BMI	reverse MR	Weighted median	-0.0160375	0.0443859	0.717861	0.98409	0.902097	1.07354
Adiponectin	childhood BMI	reverse MR	Inverse variance weighted	-0.0138163	0.0572457	0.809283	0.986279	0.881599	1.10339
Adiponectin	childhood BMI	reverse MR	Weighted mode	-0.0143116	0.0481148	0.770205	0.98579	0.897074	1.08328
CRP	childhood BMI	reverse MR	MR Egger	0.105729	0.093735	0.278299	1.11152	0.924972	1.33569
CRP	childhood BMI	reverse MR	Weighted median	0.118902	0.0191948	5.84826244003862E-10	1.12626	1.08467	1.16944
CRP	childhood BMI	reverse MR	Inverse variance weighted	0.1315	0.0218067	1.63716039282099E-09	1.14054	1.09282	1.19034
CRP	childhood BMI	reverse MR	Weighted mode	0.120407	0.0379892	0.00634783	1.12796	1.04702	1.21515
IGF1	childhood BMI	reverse MR	MR Egger	0.0287297	0.13306	0.832168	1.02915	0.792892	1.3358
IGF1	childhood BMI	reverse MR	Weighted median	-0.100946	0.0214031	2.40033039384228E-06	0.903982	0.866844	0.942711
IGF1	childhood BMI	reverse MR	Inverse variance weighted	-0.0827882	0.0321245	0.0099632	0.920546	0.864372	0.980371
IGF1	childhood BMI	reverse MR	Weighted mode	-0.0851135	0.0312861	0.0157959	0.918408	0.863783	0.976488
IL6	childhood BMI	reverse MR	MR Egger	0.112603	0.23371	0.637388	1.11919	0.707889	1.76946
IL6	childhood BMI	reverse MR	Weighted median	0.157287	0.0731982	0.0316514	1.17033	1.01391	1.35088
IL6	childhood BMI	reverse MR	Inverse variance weighted	0.151878	0.053959	0.00488254	1.16402	1.0472	1.29387
IL6	childhood BMI	reverse MR	Weighted mode	0.152995	0.119421	0.219598	1.16532	0.922129	1.47265
insulin	childhood BMI	reverse MR	MR Egger	-0.132801	0.0541693	0.0279585	0.87564	0.787437	0.973723
insulin	childhood BMI	reverse MR	Weighted median	-0.0537921	0.0135629	7.30493245961324E-05	0.947629	0.92277	0.973158
insulin	childhood BMI	reverse MR	Inverse variance weighted	-0.0500243	0.0136292	0.0002422	0.951206	0.926133	0.976959
insulin	childhood BMI	reverse MR	Weighted mode	-0.0690227	0.0250896	0.0148549	0.933306	0.88852	0.980349
Leptin	childhood BMI	reverse MR	MR Egger	0.377068	0.298274	0.226813	1.458	0.812573	2.6161
Leptin	childhood BMI	reverse MR	Weighted median	0.384956	0.0776147	7.05527960792086E-07	1.46955	1.26217	1.711
Leptin	childhood BMI	reverse MR	Inverse variance weighted	0.467186	0.0693209	1.58969380093029E-11	1.5955	1.3928	1.82769
Leptin	childhood BMI	reverse MR	Weighted mode	0.354855	0.107852	0.00495765	1.42597	1.15427	1.76164
resistin	childhood BMI	reverse MR	MR Egger	0.201975	0.190225	0.306316	1.22382	0.842933	1.7768
resistin	childhood BMI	reverse MR	Weighted median	0.0297394	0.0563545	0.597694	1.03019	0.922456	1.1505
resistin	childhood BMI	reverse MR	Inverse variance weighted	0.0133918	0.0452945	0.767489	1.01348	0.927386	1.10757
resistin	childhood BMI	reverse MR	Weighted mode	0.032224	0.0788547	0.688571	1.03275	0.884855	1.20536
TNFR1	childhood BMI	reverse MR	MR Egger	-0.214033	0.346406	0.546582	0.807322	0.40943	1.59189
TNFR1	childhood BMI	reverse MR	Weighted median	0.106221	0.114028	0.351575	1.11207	0.889342	1.39057
TNFR1	childhood BMI	reverse MR	Inverse variance weighted	0.143525	0.0849443	0.0910975	1.15434	0.977296	1.36345
TNFR1	childhood BMI	reverse MR	Weighted mode	0.0787201	0.175645	0.660431	1.0819	0.766788	1.52651
TNFR2	childhood BMI	reverse MR	MR Egger	-0.0154598	0.297789	0.95933	0.984659	0.549292	1.7651
TNFR2	childhood BMI	reverse MR	Weighted median	0.321172	0.0756936	2.20497150517733E-05	1.37874	1.18864	1.59924
TNFR2	childhood BMI	reverse MR	Inverse variance weighted	0.26044	0.0727941	0.000346553	1.2975	1.12498	1.49648
TNFR2	childhood BMI	reverse MR	Weighted mode	0.351052	0.115427	0.00824783	1.42056	1.13294	1.7812
